# Supplementary material for: Y98 Mutation Leads to the Loss of RsfS Anti-Association Activity in Staphylococcus aureus
Source: Int J Mol Sci. 2022 Sep 18;23(18):10931. doi: 10.3390/ijms231810931 (PMC9503621; doi:10.3390/ijms231810931)
Supplement: Supplementary file 1 [file ijms-23-10931-s001.zip]

Archive with 1 entries (1 files):
- ijms-1899593-supplementary.pdf
